# Supplementary material for: Ultrasound and Microwave-Assisted Synthesis of Hexagonally Ordered Ce-Promoted Mesoporous Silica as Ni Supports for Ethanol Steam Reforming
Source: Nanomaterials (Basel). 2023 Mar 9;13(6):997. doi: 10.3390/nano13060997 (PMC10053107; doi:10.3390/nano13060997)
Supplement: Supplementary file 1 [file nanomaterials-13-00997-s001.zip]

Archive with 1 entries (1 files):
- nanomaterials-2242208-supplementary.pdf
